# Supplementary material for: Implementation of HER2 Testing in Endometrial Cancer, a Summary of Real-World Initial Experience in a Large Tertiary Cancer Center
Source: Cancers (Basel). 2024 May 31;16(11):2100. doi: 10.3390/cancers16112100 (PMC11171265; doi:10.3390/cancers16112100)
Supplement: Supplementary file 1 [file cancers-16-02100-s001.zip]

Archive with 1 entries (1 files):
- cancers-3014638-supplementary.pdf
